# Supplementary material for: Antiradical Activity of Beetroot (Beta vulgaris L.) Betalains
Source: Molecules. 2021 Apr 22;26(9):2439. doi: 10.3390/molecules26092439 (PMC8122748; doi:10.3390/molecules26092439)
Supplement: Supplementary file 1 [file molecules-26-02439-s001.zip]

Archive with 1 entries (1 files):
- molecules-1151704-supplementary.pdf
